# Supplementary material for: Allele and Haplotype Diversity of 26 X-STR Loci in Four Nationality Populations from China
Source: PLoS One. 2013 Jun 21;8(6):e65570. doi: 10.1371/journal.pone.0065570 (PMC3689794; doi:10.1371/journal.pone.0065570)
Supplement: Table S1 — p -value for allele frequency distribution of 26 X-STR loci among the selected four nationality data. (XLS) [file pone.0065570.s002.xls]

## Sheet: Sheet1
Table S1 p -value for allele frequency distribution of 26 X-STR loci among the selected four nationality data
	Han-Uigur	Han-Kazakh	Han-Mongol	Uigur-Kazakh	Uigur-Mongol	Kazakh-Mongol
DXS6854	5.37614e-20	1.19126e-103	3.85948e-30	9.07432e-59	3.49633e-27	2.20697e-05
DXS9902	1.49042e-05	0.00259295	0.946249	0.149683	0.0324559	0.362182
DXS6800	5.32244e-18	1.76057e-11	0.277706	0.28363	0.000385245	0.0648901
GATA172D05	2.35092e-10	2.38396e-12	0.000196866	0.584175	0.339674	0.138791
HPRTB	0.0437358	0.0437358	2.45946e-05	0.845183	0.0938143	0.156806
DXS7423	4.14773e-14	2.72504e-20	5.65879e-07	0.0970485	0.162076	0.189859
DXS6807	0.0102318	0.00496076	0.00101252	0.397825	0.336406	0.727942
DXS6803	1.15485e-17	1.39939e-23	2.00298e-15	0.623666	0.0229213	0.0253449
DXS6804	0.0665113	0.0448081	0.0411588	0.137572	0.00839553	0.000592181
DXS6799	3.72973e-09	0.0176391	0.0748572	0.000838685	0.0757448	0.0984865
DXS8378	0.000572558	0.00145812	0.548698	0.0135021	0.0125264	0.0204448
DXS8377	0.375053	0.000269806	0.0825358	0.32726	0.704598	0.15553
DXS7133	1.13263e-18	4.47488e-20	6.68775e-05	0.885001	0.0912117	0.218449
DXS6801	0.473126	0.0551174	0.0217679	0.147294	0.301249	0.0087275
DXS981	8.84322e-42	3.82573e-33	0.0477003	4.74463e-18	4.41701e-12	2.17385e-08
DXS6809	8.32704e-05	0.00410486	0.0853359	0.0268399	0.154381	0.826975
DXS7424	0.00243446	3.93e-07	0.121749	0.851058	0.334411	0.151654
DXS6789	8.48291e-24	7.88498e-32	2.51389e-06	0.318535	0.0154641	0.0327077
DXS9898	3.71465e-14	1.74169e-13	0.124294	0.219085	0.0060426	0.0296633
DXS7132	0.199993	0.0218705	0.204328	0.926339	0.343543	0.661034
GATA165B12	0.0280884	0.0128262	0.0309572	0.537203	0.159812	0.67593
DXS101	3.6066e-06	7.36336e-12	0.00384738	0.586841	0.025763	0.0578355
DXS10075	7.10986e-69	4.71207e-09	0.003043	6.42455e-39	1.23548e-18	0.175511
GATA31E08	0.545789	0.0564981	0.401298	0.238697	0.234051	0.177281
DXS10074	1.48938e-10	1.45564e-14	0.00960879	0.582378	0.0339686	0.00192105
DXS10079	0.0229262	0.00033439	0.0037907	0.230645	0.0759971	0.00566502
