# Supplementary material for: Allele and Haplotype Diversity of 26 X-STR Loci in Four Nationality Populations from China
Source: PLoS One. 2013 Jun 21;8(6):e65570. doi: 10.1371/journal.pone.0065570 (PMC3689794; doi:10.1371/journal.pone.0065570)
Supplement: Table S2 — p-value for allele frequency distribution between the four selected population and previously published population data. (XLS) [file pone.0065570.s003.xls]

## Sheet: Sheet1
Table S2 p-value for allele frequency distribution between the four selected population and previously published population data
Locus	Sichuan Han[1]	Taiwaness[3]	Japanese[4]	Pakistani[16]	Northern Italy[17]	Brazilian[18]	Algerian[19]	Ghana[20]	Ivory Coast[21]
The Guangdong Han population and previously published population data
DXS6854
DXS9902		0.173988		1.76848e-17
DXS6800			3.44987e-07			6.58836e-44	1.85665e-74	4.5644e-151	9.95374e-138
GATA172D05		0.848717	4.16747e-13	1.5527e-13	3.51807e-17		1.68748e-16		1.52558e-60
HPRTB	0.195403	0.434366	0.00142801	0.0705805	1.41444e-07	8.82811e-58	7.01884e-27	4.46821e-36	2.10562e-05
DXS7423	0.353992	0.124329	0.0677637	8.48585e-24	4.62302e-22	2.33134e-23	4.70998e-26	1.98459e-38	3.7113e-29
DXS6807		0.0533408	1.88228e-05		0.00369959			1.84866e-15
DXS6803			1.92555e-76
DXS6804
DXS6799
DXS8378	0.579676	0.500685		5.82667e-23	6.82226e-08		8.56857e-10	8.66189e-22	3.46787e-22
DXS8377		0.344909	0.00377275	0.00238782			1.01375e-07	8.06245e-21	2.79096e-07
DXS7133			6.35746e-06		2.46135e-39	1.35769e-53		1.86487e-173
DXS6801						4.48568e-07	3.01768e-09		5.37199e-52
DXS981			3.26047e-10	3.9817e-22
DXS6809		0.135286	0.00724997		7.84248e-12		1.28094e-07		0.00347853
DXS7424		0.0781878	2.58962e-09		4.97792e-07		1.60262e-13	8.90292e-93	1.30059e-77
DXS6789		0.0023586	2.08942e-07	1.09913e-51	1.91665e-49	3.91682e-46	4.61451e-46		2.94276e-26
DXS9898		0.35711				2.31492e-15		1.36926e-38
DXS7132	0.469471	0.653291	0.102629		5.3195e-14	0.00537911	4.13602e-10	3.54319e-08	0.0620784
GATA165B12
DXS101		0.0113919	0.0381377		5.685e-45		5.81235e-39	7.27935e-83	2.20691e-67
DXS10075
GATA31E08			0.0175547	4.11182e-14	0.0119112	0.000477334
DXS10074	0.575621						1.5597e-67		6.9984e-102
DXS10079							9.43783e-08		0.00126647
The Uigur and previously published population data
DXS6854
DXS9902		0.000505324		0.0628333
DXS6800			5.19643e-190			3.53153e-116	7.48559e-93	7.25091e-118	9.40932e-88
GATA172D05		6.15708e-05	0.834877	0.00543326	0.0124808		2.20773e-06		8.27325e-46
HPRTB	0.820361	0.6684	0.00970749	0.434086	6.26175e-05	3.89009e-24	9.87985e-12	2.4574e-18	0.00531114
DXS7423	1.70667e-06	0.000407817	5.85324e-08	2.8066e-05	0.118342	0.0350096	0.0335641	2.13172e-15	8.00525e-12
DXS6807		0.00322814	9.90071e-06		0.00891686			4.63384e-07
DXS6803			2.05983e-57
DXS6804
DXS6799
DXS8378	0.0362145	0.042062		3.12166e-05	0.204805		0.00649976	1.8231e-07	8.28153e-09
DXS8377		0.80827	0.368796	0.0606331			0.00294332	2.91924e-07	0.0267512
DXS7133			1.96319e-16		0.00029685	6.40686e-06		1.11755e-62	1.60816e-22
DXS6801				0.00593465			7.05692e-05
DXS981			1.07553e-18	1.59569e-22					0.0228711
DXS6809		1.7516e-05	0.0361397		0.000122536		0.00109105		1.7314e-35
DXS7424		0.00109691	6.90376e-08		0.206682		0.000532727	4.11785e-41	6.11618e-10
DXS6789		5.20566e-11	6.69933e-12	6.21145e-10	1.53153e-08	0.00481307	4.07581e-09
DXS9898		3.03315e-08				7.27857e-05		4.63972e-12	0.785251
DXS7132	0.22035	0.654269	0.000924981		0.000114012	0.0171796	0.000426748	0.0154615
GATA165B12									6.91644e-23
DXS101		0.00305352	2.0147e-07		3.98257e-08		1.34043e-07
DXS10075									9.40932e-88
			5.19643e-190			3.53153e-116	7.48559e-93	7.25091e-118
GATA31E08			0.0039328	2.22744e-06	0.0286634	0.0128461			3.72535e-38
DXS10074	0.000892294						9.34486e-16		0.0397703
DXS10079							0.0111641
The Kazakh and previously published population data
DXS6854
DXS9902		0.0255227		0.000115502
DXS6800			5.25727e-239			1.11135e-157	3.89067e-129	2.3774e-158	4.39302e-125
GATA172D05		1.83979e-05	0.0245294	0.00682535	0.00295944		1.0268e-07		1.62132e-56
HPRTB	0.43699	0.43699	0.000559609	0.321618	3.44708e-05	4.47407e-29	1.15744e-13	1.86356e-22	0.00169684
DXS7423	1.00126e-08	7.57735e-06	7.44279e-10	3.36639e-16	2.8185e-05	7.69838e-08	8.00294e-05	5.66844e-29	3.17421e-21
DXS6807		0.00510794	1.47209e-05		0.00403048			2.41476e-08
DXS6803			5.02235e-76
DXS6804
DXS6799
DXS8378	0.0299349	0.000668359		2.97527e-12	0.00389143		0.000377902	8.61861e-12	1.01037e-12
DXS8377		0.24228	0.333232	0.00109491			0.0198373	7.25755e-07	0.11666
DXS7133			2.4781e-16		5.23322e-07	8.17091e-11		7.23922e-78
DXS6801				5.12577e-11			2.01635e-09		1.46269e-37
DXS981			6.88176e-64	1.47301e-58
DXS6809		0.00331763	0.0876435		7.84672e-05		1.78843e-05		0.0121502
DXS7424		9.10243e-05	9.09276e-11		0.263761		0.000137909	6.93005e-53	8.4584e-44
DXS6789		1.57384e-14	5.67875e-15	7.29301e-11	3.94828e-10	0.000124694	4.04242e-10		2.91218e-12
DXS9898		5.57928e-09				2.36414e-05		1.33807e-21
DXS7132	0.180457	0.511553	5.46346e-05		9.10773e-07	0.00754947	2.03147e-05	0.00252704	0.852819
GATA165B12
DXS101		0.00193743	2.1777e-08		1.50946e-10		9.28314e-14	3.95811e-46	1.61405e-35
DXS10075
GATA31E08	3.22085e-05		0.103707	1.86264e-15	0.000142937	1.07727e-07
DXS10074							5.09038e-27		4.16051e-58
DXS10079							0.000353508		0.00415301
The Mongol population and previously published ten populations
DXS6854
DXS9902		0.476536		7.14809e-05
DXS6800			1.35474e-07			2.25775e-10	3.14512e-23	3.46671e-46	6.10756e-38
GATA172D05		0.00297987	0.410752	3.22917e-05	0.000128114		1.61492e-08		1.57893e-37
HPRTB	0.041987	0.0358022	0.000447364	0.00294949	9.68988e-07	1.49215e-08	0.000776963	5.37896e-09	8.08408e-05
DXS7423	0.00172529	0.0106589	0.00036751	1.45727e-07	0.000616175	0.00207237	7.44496e-05	1.51847e-16	1.42518e-12
DXS6807		0.000483915	0.000114335		0.000200922			0.000334281
DXS6803			1.63016e-55
DXS6804
DXS6799
DXS8378	0.0885284	0.305942		1.01522e-10	0.000517647		0.000430779	2.68524e-09	1.00629e-11
DXS8377		0.41409	0.470985	0.690139			0.00198566	1.2994e-06	0.010862
DXS7133			0.000285148		2.32929e-08	2.17639e-08		9.06395e-60
DXS6801				0.0158689			6.56367e-07		5.20249e-15
DXS981			6.95566e-06	1.29987e-05
DXS6809		0.17081	0.490333		0.0662596		0.0110214		6.16183e-19
DXS7424		0.252175	0.000103615		0.56515		0.253927	4.32133e-21
DXS6789		0.000888366	0.00130094	1.81249e-16	5.4611e-16	3.95386e-08	1.58651e-12		8.42127e-07
DXS9898		0.0233982				0.0397872		1.40573e-08
DXS7132	0.849198	0.296126	0.0622744		0.000952064	0.309116	0.000729278	0.0715874	0.589451
GATA165B12
DXS101		0.0706388	0.0105735		9.5448e-10		1.06962e-08	3.05171e-27	4.55187e-23
DXS10075
GATA31E08			0.0216546	7.23559e-09	0.05829	0.000891947
DXS10074	0.283287						5.99353e-15		3.33632e-34
DXS10079							1.59526e-05		0.154936
