# Supplementary material for: Allele and Haplotype Diversity of 26 X-STR Loci in Four Nationality Populations from China
Source: PLoS One. 2013 Jun 21;8(6):e65570. doi: 10.1371/journal.pone.0065570 (PMC3689794; doi:10.1371/journal.pone.0065570)
Supplement: Table S3 — Haplotype of DXS6807-DXS8378-DXS9902. (XLS) [file pone.0065570.s004.xls]

## Sheet: Sheet1
Table S3 Haplotype of DXS6807/DXS8378/DXS9902
No.	Haplotype	Han 477male			Uigur 100male			Kazakh 173male			Mongol 126male
		Number	Freq		Number	Freq.		Number	Freq.		Number	Freq.
1	9/10/11	0.999792	0.002096
2	11/9/10	4.00012	0.008386					2.00006	0.0115611
3	11/9/11	2.00006	0.004193		2	0.02		2.00006	0.0115611
4	11/9/12	0.999792	0.002096		1	0.01		2.00006	0.0115611
5	11/10/9	0.999792	0.002096
6	11/10/10	50.9999	0.106918		8	0.08		14	0.0809249		13	0.103175
7	11/10/11	43.9999	0.092243		11	0.11		11	0.0635838		9.00005	0.071429
8	11/10/12	20.0001	0.041929		4	0.04		9	0.0520231		7.99999	0.063492
9	11/10/13	2.00006	0.004193
10	11/11/7							1.00003	0.00578053
11	11/11/9				3	0.03
12	11/11/10	34.0001	0.071279		3	0.03		8.99994	0.0520228		9.99999	0.079365
13	11/11/11	20.9999	0.044025		2	0.02		11	0.0635838		4	0.031746
14	11/11/12	9.99983	0.020964		1	0.01		6.00002	0.0346822		5.99999	0.047619
15	11/11/13				1	0.01					1.00006	0.007937
16	11/12/9	2.00006	0.004193					1.00003	0.00578053
17	11/12/10	22.0002	0.046122					6.00002	0.0346822		5.00006	0.039683
18	11/12/11	4.99991	0.010482		2	0.02		1.00003	0.00578053		1.00006	0.007937
19	11/12/12	9.00004	0.018868		4	0.04		4.99998	0.0289016		3.00006	0.02381
20	11/13/10	0.999792	0.002096
21	11/13/11	0.999792	0.002096		2	0.02					1.00006	0.007937
22	11/13/12	0.999792	0.002096		1	0.01
23	11/14/10	0.999792	0.002096								2	0.015873
24	11/14/11				2	0.02
25	12/10/10				1	0.01		1.00003	0.00578053		1.00006	0.007937
26	12/10/11	2.99985	0.006289		2	0.02
27	12/10/12										1.00006	0.007937
28	12/11/10	0.999792	0.002096					1.00003	0.00578053
29	12/11/11	0.999792	0.002096		1	0.01					1.00006	0.007937
30	12/12/10	0.999792	0.002096		2	0.02
31	12/12/11	0.999792	0.002096
32	12/14/9	0.999792	0.002096
33	13/10/10	0.999792	0.002096					1.00003	0.00578053		2	0.015873
34	13/10/11	2.00006	0.004193					2.00006	0.0115611		2	0.015873
35	13/10/12	0.999792	0.002096								1.00006	0.007937
36	13/11/10	0.999792	0.002096					1.00003	0.00578053		1.00006	0.007937
37	13/11/11	0.999792	0.002096					1.00003	0.00578053
38	13/11/12							1.00003	0.00578053
39	13/12/10	2.00006	0.004193					1.00003	0.00578053
40	13/12/11							3.99995	0.0231211
41	14/9/10	0.999792	0.002096					1.00003	0.00578053
42	14/9/11				4	0.04
43	14/10/9										1.00006	0.007937
44	14/10/10	43.0001	0.090147		2	0.02		8.99994	0.0520228		7.00006	0.055556
45	14/10/11	23.9998	0.050314		6	0.06		4.99998	0.0289016		11.0001	0.087302
46	14/10/12	13.0002	0.027254		4	0.04		3.99995	0.0231211		4	0.031746
47	14/11/7							1.00003	0.00578053
48	14/11/9	0.999792	0.002096					1.00003	0.00578053
49	14/11/10	20.0001	0.041929		4	0.04		3.99995	0.0231211		4	0.031746
50	14/11/11	25.9998	0.054507		6	0.06		2.00006	0.0115611
51	14/11/12	9.99983	0.020964		3	0.03		2.99992	0.0173406
52	14/12/9										1.00006	0.007937
53	14/12/10	7.99977	0.016771		1	0.01		7.00005	0.0404627		3.00006	0.02381
54	14/12/11	2.99985	0.006289					2.00006	0.0115611		1.00006	0.007937
55	14/13/10	0.999792	0.002096
56	14/13/12	0.999792	0.002096
57	14/14/10	0.999792	0.002096
58	15/9/10	2.00006	0.004193					1.00003	0.00578053
59	15/9/11										1.00006	0.007937
60	15/9/12	0.999792	0.002096
61	15/10/9	0.999792	0.002096
62	15/10/10	13.0002	0.027254		1	0.01					4	0.031746
63	15/10/11	11.0001	0.023061		3	0.03		4.99998	0.0289016		2	0.015873
64	15/10/12	13.0002	0.027254		2	0.02		2.99992	0.0173406		2	0.015873
65	15/10/13	0.999792	0.002096
66	15/11/9										1.00006	0.007937
67	15/11/10	9.00004	0.018868		4	0.04		2.00006	0.0115611		3.00006	0.02381
68	15/11/11	4.00012	0.008386		2	0.02		2.99992	0.0173406		2	0.015873
69	15/11/12	2.00006	0.004193		1	0.01		1.00003	0.00578053
70	15/12/9	2.00006	0.004193
71	15/12/10	4.99991	0.010482		2	0.02		2.00006	0.0115611		3.00006	0.02381
72	15/12/11							4.99998	0.0289016
73	15/12/12	0.999792	0.002096					1.00003	0.00578053
74	16/10/10	0.999792	0.002096					2.99992	0.0173406		3.00006	0.02381
75	16/10/11	2.00006	0.004193					2.00006	0.0115611		1.00006	0.007937
76	16/10/12	0.999792	0.002096					1.00003	0.00578053
77	16/11/10				1	0.01		2.00006	0.0115611
78	16/11/11	2.00006	0.004193					1.00003	0.00578053
79	16/11/12	2.00006	0.004193		1	0.01
80	16/12/10	0.999792	0.002096					1.00003	0.00578053
81	16/12/11	0.999792	0.002096
82	17/10/11							1.00003	0.00578053
83	17/11/10							1.00003	0.00578053
84	17/12/10	0.999792	0.002096					1.00003	0.00578053
85	11/13/10							1.00003	0.00578053
86	13/13/11							1.00003	0.00578053
87	14/13/10							1.00003	0.00578053
88	14/13/11							1.00003	0.00578053
89	15/13/12							1.00003	0.00578053
Haplotype diversity			0.950472			0.965701			0.9706			0.958113
