# Supplementary material for: Allele and Haplotype Diversity of 26 X-STR Loci in Four Nationality Populations from China
Source: PLoS One. 2013 Jun 21;8(6):e65570. doi: 10.1371/journal.pone.0065570 (PMC3689794; doi:10.1371/journal.pone.0065570)
Supplement: Table S4 — Haplotype of DXS7132-DXS10079-DXS10074-DXS10075-DXS981. (XLS) [file pone.0065570.s005.xls]

## Sheet: Sheet1
Table S4 Haplotype of DXS7132/DXS10079/DXS10074/DXS10075/DXS981
No.	Haplotype	Han 477male			Uigur 100male			Kazakh 173male			Mongol 126male
		Number	Freq		Number	Freq.		Number	Freq.		Number	Freq.
	Haplotype:	N	Freq		N	Freq.		N	Freq.		N	Freq.
1	9/22/18/17/13							0.99994	0.00578
2	9/22/18/17/12.3										1.00006	0.007937
3	11/17/14/16/13.3				1	0.01
4	11/17/16/19/16.3										1.00006	0.007937
5	11/17/19/17/14.3				1	0.01
6	11/18/9/17/14.3							0.99994	0.00578
7	11/19/17/18/16	0.999792	0.002096
8	11/20/16/16/13	0.999792	0.002096
9	11/20/19/16.2/13	0.999792	0.002096
10	11/23/15/17/13.3							0.99994	0.00578
11	12/15/16/16.2/14.3							0.99994	0.00578
12	12/16/16/16/13							0.99994	0.00578
13	12/16/17/16/14	0.999792	0.002096
14	12/16/18/16/13.3	0.999792	0.002096
15	12/17/15/17/15.3							0.99994	0.00578
16	12/17/16/16/15.3				1	0.01
17	12/17/18/16/14	0.999792	0.002096
18	12/18/16/18/15	0.999792	0.002096
19	12/18/17/17/13.3	0.999792	0.002096		1	0.01
20	12/18/19/18/13	0.999792	0.002096
21	12/18/19/18/13.3	0.999792	0.002096
22	12/19/9/17/16							0.99994	0.00578
23	12/19/15/16/14.3	0.999792	0.002096
24	12/19/16/16/14.3							0.99994	0.00578
25	12/19/16/17.2/16.3							0.99994	0.00578
26	12/19/17/17/13.3
27	12/19/18/16/13	0.999792	0.002096
28	12/19/18/17/13	0.999792	0.002096
29	12/19/18/18/12	0.999792	0.002096
30	12/19/18/17/14							0.99994	0.00578
31	12/19/18/17/15										1.00006	0.007937
32	12/19/19/16/15	0.999792	0.002096
33	12/20/14/17/16	0.999792	0.002096
34	12/20/15/18/13.3	0.999792	0.002096
35	12/20/15/16/13.3				1	0.01
36	12/20/15/16.2/15.3							0.99994	0.00578
37	12/20/16/17/13	0.999792	0.002096
38	12/20/16/18/14										1.00006	0.007937
39	12/20/17/16/15.3	0.999792	0.002096
40	12/20/17/17/13	0.999792	0.002096
41	12/20/17/17/14	0.999792	0.002096
42	12/20/17/17/14.3	0.999792	0.002096
43	12/20/17/18/12.3	0.999792	0.002096
44	12/20/17/18/13	0.999792	0.002096
45	12/20/17/18/14	0.999792	0.002096
46	12/20/18/17/12.3	0.999792	0.002096
47	12/20/18/17/13.3				1	0.01
48	12/20/18/17/15	0.999792	0.002096		1	0.01
49	12/20/18/17.2/13.3	0.999792	0.002096
50	12/20/19/17/12	0.999792	0.002096
51	12/20/19/17/14	0.999792	0.002096
52	12/20/19/17/13.3	0.999792	0.002096
53	12/20/19/18/13.3							0.99994	0.00578
54	12/20/19/19/13.3				1	0.01
55	12/21/15/16/15							0.99994	0.00578
56	12/21/15/17/13				1	0.01
57	12/21/15/18/14	0.999792	0.002096					0.99994	0.00578
58	12/21/16/16.2/12	0.999792	0.002096
59	12/21/16/16.2/14.3	0.999792	0.002096
60	12/21/16/17/13	0.999792	0.002096
61	12/21/16/17/14	0.999792	0.002096
62	12/21/17/17/14	0.999792	0.002096
63	12/21/17/18/14.3	0.999792	0.002096
64	12/21/18/17/14	0.999792	0.002096
65	12/21/18/17/15							0.99994	0.00578
66	12/21/18/18/14				1	0.01
67	12/21/18/18/14.3							0.99994	0.00578
68	12/21/19/17/12										1.00006	0.007937
69	12/22/17/17/14	2.00006	0.004193
70	12/22/17/17/15	0.999792	0.002096
71	12/22/17/18/13.3							0.99994	0.00578
72	12/23/10/18/14.3							0.99994	0.00578
73	12/23/17/16/13.3	0.999792	0.002096					0.99994	0.00578
74	12/23/18/16/12.3	0.999792	0.002096
75	12/24/17/17/13.3	0.999792	0.002096
76	13/14/17/16/13.3
77	13/15/16/16/14.3										1.00006	0.007937
78	13/15/16/16/15				1	0.01
79	13/15/17/18/16	0.999792	0.002096
80	13/16/14/16/16				2	0.02
81	13/16/16/16/13.3				1	0.01
82	13/16/18/17/14										1.00006	0.007937
83	13/17/9/17/14				1	0.01
84	13/17/16/17/14.3							0.99994	0.00578
85	13/17/17/16/16	0.999792	0.002096
86	13/17/17/17/13							0.99994	0.00578
87	13/17/17/18/13										1.00006	0.007937
88	13/17/17/18/13.3	2.00006	0.004193
89	13/17/17/18/14										1.00006	0.007937
90	13/17/18/16/13	0.999792	0.002096
91	13/17/18/17/13	0.999792	0.002096
92	13/17/18/17/14.3	0.999792	0.002096
93	13/17/20/16/13	0.999792	0.002096
94	13/18/9/16/14				1	0.01
95	13/18/9/18/12							0.99994	0.00578
96	13/18/9/18/12.3							0.99994	0.00578
97	13/18/15/16/14.3							0.99994	0.00578
98	13/18/16/17/13				1	0.01		0.99994	0.00578
99	13/18/16/17/13.3										1.00006	0.007937
100	13/18/16/19/14	0.999792	0.002096
101	13/18/17/16/15				1	0.01
102	13/18/17/18/12.3							0.99994	0.00578
103	13/18/17/18/13.3							0.99994	0.00578
104	13/18/17/18/14	0.999792	0.002096
105	13/18/18/18/13	0.999792	0.002096
106	13/18/18/18/13.3	0.999792	0.002096					0.99994	0.00578
107	13/18/18/17/12	0.999792	0.002096
108	13/18/18/17/14										1.00006	0.007937
109	13/18/18/17/14.3							0.99994	0.00578
110	13/18/18/18/14.3	0.999792	0.002096
111	13/18/19/16/13							0.99994	0.00578
112	13/18/19/18.2/14.3										1.00006	0.007937
113	13/19/9/17/13.3							0.99994	0.00578
114	13/19/15/16.2/15							0.99994	0.00578
115	13/19/15/18/14.3							0.99994	0.00578
116	13/19/16/15/13.3										1.00006	0.007937
117	13/19/16/16/13.3				1	0.01
118	13/19/16/16/14	0.999792	0.002096
119	13/19/16/17/12.3	0.999792	0.002096
120	13/19/16/17/13							2.00005	0.011561
121	13/19/16/17/13.3	0.999792	0.002096					0.99994	0.00578
122	13/19/16/17/14	0.999792	0.002096		1	0.01
123	13/19/16/17/15.3	0.999792	0.002096		1	0.01
124	13/19/17/16/12	0.999792	0.002096
125	13/19/17/16/13.3	0.999792	0.002096
126	13/19/17/16/14	0.999792	0.002096
127	13/19/17/16/14.3	0.999792	0.002096
128	13/19/17/16.2/13										1.00006	0.007937
129	13/19/17/17/13	2.99985	0.006289
130	13/19/17/17/13.3
131	13/19/17/17/14	4.00012	0.008386
132	13/19/17/17/14.3	0.999792	0.002096
133	13/19/17/17/15.3				1	0.01
134	13/19/17/18/12.3	0.999792	0.002096
135	13/19/17/18/14.3				1	0.01		0.99994	0.00578		1.00006	0.007937
136	13/19/18/16/12	0.999792	0.002096
137	13/19/18/16.2/14	0.999792	0.002096
138	13/19/18/17/13				2	0.02		0.99994	0.00578		1.00006	0.007937
139	13/19/18/17/14	0.999792	0.002096
140	13/19/18/18/14										1.00006	0.007937
141	13/19/18/18/15	0.999792	0.002096					0.99994	0.00578
142	13/19/19/17/14										1.00006	0.007937
143	13/19/19/17/15	0.999792	0.002096
144	13/19/20/17/12.3	0.999792	0.002096
145	13/19/20/17/13.3										1.00006	0.007937
146	13/20/9/14/15.3							0.99994	0.00578
147	13/20/14/17/13.3				2	0.02
148	13/20/14/17/14										1.00006	0.007937
149	13/20/15/16/15.3
150	13/20/15/17/13.3	0.999792	0.002096								1.00006	0.007937
151	13/20/16/16/12.3										1.00006	0.007937
152	13/20/16/16/13.3	2.00006	0.004193
153	13/20/16/16/14	0.999792	0.002096
154	13/20/16/17/13				1	0.01		0.99994	0.00578
155	13/20/16/17/13.3	0.999792	0.002096					0.99994	0.00578
156	13/20/16/17/14	2.00006	0.004193					0.99994	0.00578
157	13/20/16/18/13	0.999792	0.002096
158	13/20/16/18/15	0.999792	0.002096
159	13/20/17/16/14	0.999792	0.002096
160	13/20/17/16/15				2	0.02
161	13/20/17/17/12				1	0.01					1.00006	0.007937
162	13/20/17/17/12.3	0.999792	0.002096
163	13/20/17/17/13							0.99994	0.00578
164	13/20/17/17/13.3										1.00006	0.007937
165	13/20/17/17/14	2.00006	0.004193
166	13/20/17/17/15										1.00006	0.007937
167	13/20/17/18/14.3	0.999792	0.002096		1	0.01
168	13/20/18/16/12.3	2.99985	0.006289
169	13/20/18/16.2/14	2.00006	0.004193
170	13/20/18/17/12.3	0.999792	0.002096
171	13/20/18/17/13										1.00006	0.007937
172	13/20/18/17/13.3	2.00006	0.004193
173	13/20/18/17/14	0.999792	0.002096
174	13/20/18/17/15							0.99994	0.00578
175	13/20/18/18/14	0.999792	0.002096
176	13/20/19/16/14.3										1.00006	0.007937
177	13/20/19/16/15	0.999792	0.002096
178	13/20/19/18/13.3	0.999792	0.002096
179	13/20/19/18/14	0.999792	0.002096					0.99994	0.00578
180	13/20/20/16.2/13.3							0.99994	0.00578
181	13/21/15/17/13.3	0.999792	0.002096
182	13/21/15/19/13.3	0.999792	0.002096
183	13/21/16/17/12.3	0.999792	0.002096					0.99994	0.00578
184	13/21/16/18/14	0.999792	0.002096					0.99994	0.00578
185	13/21/16/17/13.3							0.99994	0.00578
186	13/21/16/20/13.3	0.999792	0.002096
187	13/21/17/16/13	0.999792	0.002096
188	13/21/17/16/14.3							0.99994	0.00578
189	13/21/17/17/12
190	13/21/17/17/14										1.00006	0.007937
191	13/21/17/17/14.3							0.99994	0.00578
192	13/21/17/17/15	0.999792	0.002096
193	13/21/17/18/13	0.999792	0.002096
194	13/21/17/18/13.3							0.99994	0.00578
195	13/21/17/18/14							0.99994	0.00578
196	13/21/17/18/14.3
197	13/21/17/19/13							0.99994	0.00578
198	13/21/18/17/12.3	0.999792	0.002096
199	13/21/18/17/13										1.00006	0.007937
200	13/21/18/17/14	0.999792	0.002096
201	13/21/18/17.2/14										1.00006	0.007937
202	13/21/18/18/13.3	0.999792	0.002096
203	13/21/18/18/14										1.00006	0.007937
204	13/21/18/19/13	0.999792	0.002096
205	13/21/19/17/13										1.00006	0.007937
206	13/22/13/18/12							0.99994	0.00578
207	13/22/16/17/11.3				1	0.01
208	13/22/16/17/12	0.999792	0.002096
209	13/22/16/17/13	0.999792	0.002096
210	13/22/16/17/14	0.999792	0.002096		1	0.01					1.00006	0.007937
211	13/22/16/18/13.3							0.99994	0.00578
212	13/22/16/18/15.3							0.99994	0.00578
213	13/22/16/18/17							0.99994	0.00578
214	13/22/17/16/14	2.00006	0.004193								1.00006	0.007937
215	13/22/17/17/12	0.999792	0.002096
216	13/22/17/17.2/13.3							0.99994	0.00578
217	13/22/17/17.2/15							0.99994	0.00578
218	13/22/17/18/14	0.999792	0.002096
219	13/22/18/16/13.3	0.999792	0.002096
220	13/22/18/17/14	0.999792	0.002096
221	13/22/18/18/13.3							0.99994	0.00578
222	13/22/18/19/13.3							2.00005	0.011561
223	13/22/19/17.2/13.3	0.999792	0.002096
224	13/22/19/17.2/16										1.00006	0.007937
225	13/22/20/19/13										1.00006	0.007937
226	13/23/16/18/13.3										1.00006	0.007937
227	13/23/17/17/14	0.999792	0.002096
228	13/23/17/17/15	0.999792	0.002096
229	13/23/18/16/14.3	0.999792	0.002096
230	13/23/18/17.2/13	0.999792	0.002096
231	13/25/17/18/15	0.999792	0.002096
232	14/15/17/19/14.3	0.999792	0.002096
233	14/15/17/22/14	0.999792	0.002096
234	14/15/18/15/14				3	0.03
235	14/15/19/17/13.3							0.99994	0.00578
236	14/15/21/17/15.3							0.99994	0.00578
237	14/16/14/16/13	0.999792	0.002096
238	14/16/16/16/13	0.999792	0.002096		1	0.01
239	14/16/16/16/13.3				1	0.01
240	14/16/16/17/15										1.00006	0.007937
241	14/16/17/17/12							0.99994	0.00578
242	14/16/17/18/14.3							0.99994	0.00578
243	14/16/18/18/14	0.999792	0.002096
244	14/16/19/18/12				1	0.01
245	14/17/8.2/18/14.3										1.00006	0.007937
246	14/17/15/18/13	0.999792	0.002096
247	14/17/16/17/14	0.999792	0.002096
248	14/17/16/17/16										1.00006	0.007937
249	14/17/16/19/15	0.999792	0.002096
250	14/17/17/18/13							0.99994	0.00578
251	14/17/17/18/13.3	0.999792	0.002096
252	14/17/17/19/13.3	0.999792	0.002096
253	14/17/18/16/14.3							0.99994	0.00578
254	14/17/18/16/15	0.999792	0.002096
255	14/17/19/16/15.3										1.00006	0.007937
256	14/17/19/17/13.3										1.00006	0.007937
257	14/18/8/14/13.3							0.99994	0.00578
258	14/18/9/18/13.3				1	0.01
259	14/18/9/17/15.3							0.99994	0.00578
260	14/18/15/16/13.3				2	0.02
261	14/18/15/17/13.3	0.999792	0.002096
262	14/18/15/17/15	0.999792	0.002096
263	14/18/16/16/13	0.999792	0.002096					0.99994	0.00578
264	14/18/16/17/13	0.999792	0.002096
265	14/18/16/17/14	2.00006	0.004193
266	14/18/16/17/14.3				2	0.02
267	14/18/16/17/16	0.999792	0.002096
268	14/18/17/15/13.3	0.999792	0.002096
269	14/18/17/16/14	0.999792	0.002096
270	14/18/17/17/12										1.00006	0.007937
271	14/18/17/17/12.3	0.999792	0.002096
272	14/18/17/17/14.3							0.99994	0.00578
273	14/18/17/18/13										2	0.015873
274	14/18/17/18/13.3	0.999792	0.002096					0.99994	0.00578
275	14/18/17/18/14.3										1.00006	0.007937
276	14/18/17/18/15.3							0.99994	0.00578
277	14/18/17/18/16	2.00006	0.004193
278	14/18/18/16/12.3	0.999792	0.002096
279	14/18/18/16/15				1	0.01
280	14/18/18/17/12.3	0.999792	0.002096
281	14/18/18/17/13	0.999792	0.002096
282	14/18/18/17/14.3										1.00006	0.007937
283	14/18/19/16/15										1.00006	0.007937
284	14/18/19/16/15.3										1.00006	0.007937
285	14/18/19/17/13							0.99994	0.00578
286	14/18/19/17/14										1.00006	0.007937
287	14/18/19/18/13	0.999792	0.002096
288	14/18/19/18/15	0.999792	0.002096
289	14/18/20/18/13	0.999792	0.002096
290	14/18/21/17/13							0.99994	0.00578
291	14/18/21/17/14	2.00006	0.004193
292	14/18.2/16/20/13.3				1	0.01
293	14/19/8/13/13.3							0.99994	0.00578
294	14/19/15/17/14	0.999792	0.002096
295	14/19/15/17/15	2.00006	0.004193
296	14/19/15/17.2/13	0.999792	0.002096
297	14/19/15/18/13.3	2.00006	0.004193
298	14/19/16/16/13	0.999792	0.002096
299	14/19/16/12/15.3							0.99994	0.00578
300	14/19/16/16/14.3							0.99994	0.00578
301	14/19/16/17/12.3							0.99994	0.00578
302	14/19/16/17/13	0.999792	0.002096
303	14/19/16/17/13.3				2	0.02
304	14/19/16/17/14							0.99994	0.00578		1.00006	0.007937
305	14/19/16/18/12.3										1.00006	0.007937
306	14/19/16/18/13				1	0.01
307	14/19/17/16/13	0.999792	0.002096					0.99994	0.00578
308	14/19/17/16/13.3	0.999792	0.002096					0.99994	0.00578
309	14/19/17/16/14.3	0.999792	0.002096								1.00006	0.007937
310	14/19/17/16/15	0.999792	0.002096
311	14/19/17/16.2/13.3							0.99994	0.00578
312	14/19/17/16.2/15										1.00006	0.007937
313	14/19/17/17/12	0.999792	0.002096
314	14/19/17/17/13	0.999792	0.002096		1	0.01
315	14/19/17/17/13.3	2.00006	0.004193		1	0.01		0.99994	0.00578
316	14/19/17/17/14	4.99991	0.010482
317	14/19/17/17/14.3							0.99994	0.00578
318	14/19/17/17/15	2.00006	0.004193
319	14/19/17/17/16	0.999792	0.002096
320	14/19/17/17.2/14							0.99994	0.00578
321	14/19/17/18/12	0.999792	0.002096
322	14/19/17/18/13	0.999792	0.002096
323	14/19/17/18/13.3							2.00005	0.011561
324	14/19/17/18/14	0.999792	0.002096
325	14/19/17/18/14.3							0.99994	0.00578
326	14/19/17/18/15				2	0.02					1.00006	0.007937
327	14/19/17/19/13.3	0.999792	0.002096
328	14/19/17/20/13				1	0.01
329	14/19/17/20/14							0.99994	0.00578
330	14/19/18/15/13	0.999792	0.002096
331	14/19/18/16/14	0.999792	0.002096
332	14/19/18/17/13.3							0.99994	0.00578
333	14/19/18/17/14	2.99985	0.006289
334	14/19/18/17/15	0.999792	0.002096
335	14/19/18/17/15.3	0.999792	0.002096
336	14/19/18/17.2/13.3							0.99994	0.00578
337	14/19/18/18/12.3							0.99994	0.00578
338	14/19/18/18/14	2.99985	0.006289
339	14/19/18/18/15.3	0.999792	0.002096
340	14/19/18/18.2/14.3							0.99994	0.00578
341	14/19/19/16/13.3	2.00006	0.004193
342	14/19/19/16.2/14	0.999792	0.002096
343	14/19/19/17.2/13	0.999792	0.002096
344	14/19/19/17.2/14.3	0.999792	0.002096
345	14/19/19/18/14										1.00006	0.007937
346	14/19/20/17/13	0.999792	0.002096
347	14/19/20/18/13							0.99994	0.00578
348	14/20/7.3/13/14										1.00006	0.007937
349	14/20/9/16/14							2.00005	0.011561
350	14/20/11/17/15	0.999792	0.002096
351	14/20/13/17/15	0.999792	0.002096
352	14/20/14/18/13	0.999792	0.002096
353	14/20/15/16/13							0.99994	0.00578
354	14/20/15/17/14	0.999792	0.002096
355	14/20/16/16/13.3	0.999792	0.002096
356	14/20/16/16/14	0.999792	0.002096
357	14/20/16/16/15	0.999792	0.002096
358	14/20/16/17/13	0.999792	0.002096
359	14/20/16/17/13.3	0.999792	0.002096
360	14/20/16/17/12							0.99994	0.00578
361	14/20/16/17/14	0.999792	0.002096		1	0.01
362	14/20/16/17/14.3				2	0.02
363	14/20/16/17/16	2.99985	0.006289
364	14/20/16/18/12.3	0.999792	0.002096
365	14/20/16/18/13.3	2.00006	0.004193		1	0.01
366	14/20/16/18/14										1.00006	0.007937
367	14/20/16/18/14.3	2.99985	0.006289
368	14/20/16/18/15	0.999792	0.002096
369	14/20/16/18/16	0.999792	0.002096
370	14/20/16/19/14				1	0.01
371	14/20/17/16/13	0.999792	0.002096
372	14/20/17/16/13.3	2.99985	0.006289		2	0.02		0.99994	0.00578
373	14/20/17/16/14	0.999792	0.002096								1.00006	0.007937
374	14/20/17/16/15	0.999792	0.002096
375	14/20/17/16.2/15	0.999792	0.002096
376	14/20/17/17/12.3										1.00006	0.007937
377	14/20/17/17/13	0.999792	0.002096		2	0.02
378	14/20/17/17/13.3	2.99985	0.006289
379	14/20/17/17/14	2.00006	0.004193
380	14/20/17/17/15	2.00006	0.004193
381	14/20/17/17/15.3	0.999792	0.002096
382	14/20/17/17.2/13										1.00006	0.007937
383	14/20/17/17.2/14				1	0.01
384	14/20/17/18/12	0.999792	0.002096
385	14/20/17/18/13	0.999792	0.002096					0.99994	0.00578		2	0.015873
386	14/20/17/18/13.3										1.00006	0.007937
387	14/20/17/18/16	0.999792	0.002096
388	14/20/18/16.2/14.3							0.99994	0.00578
389	14/20/18/16.2/17	0.999792	0.002096
390	14/20/18/17/13.3	0.999792	0.002096
391	14/20/18/17/14	0.999792	0.002096								1.00006	0.007937
392	14/20/18/18/13.3	0.999792	0.002096					0.99994	0.00578
393	14/20/19/15/17.3	0.999792	0.002096
394	14/20/19/16/13.3	0.999792	0.002096								1.00006	0.007937
395	14/20/19/16.2/14	0.999792	0.002096
396	14/20/19/16.2/15.3	0.999792	0.002096
397	14/20/19/17/13.3
398	14/20/19/18/13.3	0.999792	0.002096
399	14/20/19/18/14	0.999792	0.002096
400	14/20/19/19/14.3							0.99994	0.00578
401	14/20/20/18/13.3	0.999792	0.002096
402	14/21/9/17/13.3							0.99994	0.00578
403	14/21/14/17/14	0.999792	0.002096
404	14/21/15/17/14.3										1.00006	0.007937
405	14/21/16/17/13	2.00006	0.004193
406	14/21/16/17/13.3	0.999792	0.002096		1	0.01
407	14/21/16/17/14	2.00006	0.004193					0.99994	0.00578
408	14/21/16/17.1/13.3										1.00006	0.007937
409	14/21/16/17.2/14	0.999792	0.002096
410	14/21/16/18/14	0.999792	0.002096
411	14/21/16/17/15	0.999792	0.002096								1.00006	0.007937
412	14/21/16/18/12				1	0.01
413	14/21/17/15/13
414	14/21/17/16/14										1.00006	0.007937
415	14/21/17/17/13.3	0.999792	0.002096		1	0.01
416	14/21/17/17/14	0.999792	0.002096		1	0.01		0.99994	0.00578
417	14/21/17/17/14.3							0.99994	0.00578		1.00006	0.007937
418	14/21/17/17/15	0.999792	0.002096
419	14/21/17/18/13.3							0.99994	0.00578
420	14/21/17/18/14										1.00006	0.007937
421	14/21/17/18/15	0.999792	0.002096
422	14/21/17/18/15.3							0.99994	0.00578
423	14/21/17/19/13	0.999792	0.002096
424	14/21/18/16/13.3	0.999792	0.002096
425	14/21/18/16/14										1.00006	0.007937
426	14/21/18/16/14.3	0.999792	0.002096
427	14/21/18/16.2/14.3										1.00006	0.007937
428	14/21/18/17/13	0.999792	0.002096
429	14/21/18/17/13.3	0.999792	0.002096
430	14/21/18/17/14	0.999792	0.002096
431	14/21/18/17/14.3	0.999792	0.002096
432	14/21/18/18/13	0.999792	0.002096
433	14/21/18/18/15	2.00006	0.004193
434	14/21/19/16/13	0.999792	0.002096
435	14/21/19/16/14.3				1	0.01
436	14/21/19/17/14										1.00006	0.007937
437	14/21/19/18/13.3	0.999792	0.002096
438	14/22/15/17/15	2.00006	0.004193
439	14/22/16/17/12.3	0.999792	0.002096
440	14/22/16/16/11.3	0.999792	0.002096
441	14/22/16/16/11				1	0.01
442	14/22/16/17/14	2.00006	0.004193
443	14/22/16/18/14										2	0.015873
444	14/22/16/18/14.3										1.00006	0.007937
445	14/22/17/16/13.3										1.00006	0.007937
446	14/22/17/16/15	0.999792	0.002096
447	14/22/17/16.2/12.3	0.999792	0.002096
448	14/22/17/17/15	0.999792	0.002096
449	14/22/17/18/13	0.999792	0.002096					0.99994	0.00578
450	14/22/17/18/13.3	0.999792	0.002096
451	14/22/18/17/13	0.999792	0.002096
452	14/22/18/18/13	2.00006	0.004193
453	14/22/18/18/14	0.999792	0.002096
454	14/22/18/18/14.3										1.00006	0.007937
455	14/22/19/17/12	0.999792	0.002096
456	14/22/19/17.2/14	0.999792	0.002096		1	0.01
457	14/22/19/18/12.3										1.00006	0.007937
458	14/22/20/17/13	0.999792	0.002096
459	14/22/20/17.2/14				1	0.01
460	14/23/9/14/12.3							0.99994	0.00578
461	14/23/14/16/13	0.999792	0.002096
462	14/23/15/17/14	0.999792	0.002096
463	14/23/15/17/14.3							0.99994	0.00578
464	14/23/16/17/14	0.999792	0.002096
465	14/23/18/17.2/15										1.00006	0.007937
466	15/16/16/16/14							0.99994	0.00578
467	15/16/17/18/16.3							0.99994	0.00578
468	15/16/17/18/13.3										1.00006	0.007937
469	15/17/9/17/14.3				1	0.01
470	15/17/9/18/13.3				1	0.01
471	15/17/14/17/13	0.999792	0.002096
472	15/17/15/17/14							0.99994	0.00578
473	15/17/16/16/17.3							0.99994	0.00578
474	15/17/17/16/13.3							0.99994	0.00578
475	15/17/17/17/14.3	0.999792	0.002096
476	15/17/18/16/14	2.00006	0.004193
477	15/17/18/18/13										1.00006	0.007937
478	15/17/19/16/12	0.999792	0.002096
479	15/17/19/16/15	0.999792	0.002096
480	15/18/9/16/14							0.99994	0.00578
481	15/18/9/17.2/14.3							0.99994	0.00578
482	15/18/14/17/12.3							0.99994	0.00578
483	15/18/14/17/15	0.999792	0.002096
484	15/18/16/17/14	0.999792	0.002096		1	0.01		0.99994	0.00578
485	15/18/16/17/14.3										2	0.015873
486	15/18/16/18/14.3	0.999792	0.002096
487	15/18/16/18/15.3										1.00006	0.007937
488	15/18/17/16/12.3	0.999792	0.002096
489	15/18/17/16/13.3				1	0.01
490	15/18/17/17/13	2.00006	0.004193								1.00006	0.007937
491	15/18/17/17/14.3	0.999792	0.002096
492	15/18/17/18/14	0.999792	0.002096
493	15/18/17/19/16	0.999792	0.002096
494	15/18/18/16/13							0.99994	0.00578
495	15/18/18/16/14.3							0.99994	0.00578
496	15/18/18/16.2/13							0.99994	0.00578
497	15/18/18/17/12				1	0.01
498	15/18/18/17/14	2.00006	0.004193
499	15/18/18/17/13	0.999792	0.002096					0.99994	0.00578
500	15/18/18/17.2/13.3										1.00006	0.007937
501	15/18/19/16/13	0.999792	0.002096
502	15/18/19/18/14	0.999792	0.002096
503	15/18/21/17/15.3							0.99994	0.00578
504	15/19/14/16/14	0.999792	0.002096
505	15/19/15/17/13.3
506	15/19/15/17/14							0.99994	0.00578
507	15/19/15/17/14.3	2.00006	0.004193		1	0.01
508	15/19/15/17/15										1.00006	0.007937
509	15/19/16/16/13	0.999792	0.002096
510	15/19/16/16.2/14	0.999792	0.002096
511	15/19/16/16.2/14.3				1	0.01		0.99994	0.00578
512	15/19/16/17/12	0.999792	0.002096
513	15/19/16/17/12.3	0.999792	0.002096
514	15/19/16/17/13	0.999792	0.002096
515	15/19/16/17/13.3	0.999792	0.002096								1.00006	0.007937
516	15/19/16/17/14.3	0.999792	0.002096
517	15/19/16/17.2/15							0.99994	0.00578
518	15/19/16/18/13.3	0.999792	0.002096
519	15/19/16/18/15							0.99994	0.00578
520	15/19/17/16/12	0.999792	0.002096
521	15/19/17/16/12.3	0.999792	0.002096
522	15/19/17/16/13							2.00005	0.011561
523	15/19/17/16/13.3	2.00006	0.004193
524	15/19/17/16/14	2.00006	0.004193
525	15/19/17/16.2/14.3	0.999792	0.002096
526	15/19/17/16.2/15	0.999792	0.002096
527	15/19/17/17/12.3	0.999792	0.002096
528	15/19/17/17/14	0.999792	0.002096					0.99994	0.00578
529	15/19/17/17/15	2.00006	0.004193
530	15/19/17/17/15.3							0.99994	0.00578
531	15/19/17/17.2/12							0.99994	0.00578
532	15/19/17/18/13	0.999792	0.002096
533	15/19/17/18/13.3							0.99994	0.00578
534	15/19/17/18/15	0.999792	0.002096								1.00006	0.007937
535	15/19/17/16/15.3							0.99994	0.00578
536	15/19/18/16/14							0.99994	0.00578
537	15/19/18/16.2/13	0.999792	0.002096
538	15/19/18/17/12	0.999792	0.002096
539	15/19/18/17/13							2.00005	0.011561
540	15/19/18/17/13.3	2.00006	0.004193
541	15/19/18/17/14.3	0.999792	0.002096
542	15/19/18/17/15										1.00006	0.007937
543	15/19/18/18/12										1.00006	0.007937
544	15/19/18/18/14	0.999792	0.002096					0.99994	0.00578
545	15/19/18/18/14.3	0.999792	0.002096		1	0.01
546	15/19/19/16/16							0.99994	0.00578
547	15/19/19/16/16.3							0.99994	0.00578
548	15/19/19/16.2/14.3
549	15/19/19/17/15	0.999792	0.002096
550	15/19/20/18/13							0.99994	0.00578
551	15/19/20/18/13.3				1	0.01
552	15/20/14/16/15	0.999792	0.002096
553	15/20/15/18/14	0.999792	0.002096
554	15/20/15/18/17	0.999792	0.002096
555	15/20/15/16/13							0.99994	0.00578
556	15/20/15.3/16/13.3										1.00006	0.007937
557	15/20/16/16/15.3				1	0.01
558	15/20/16/17/14	0.999792	0.002096
559	15/20/16/17/14.3										1.00006	0.007937
560	15/20/16/17/15	4.99991	0.010482
561	15/20/16/17/16	0.999792	0.002096
562	15/20/16/18/13	0.999792	0.002096
563	15/20/16/18/13.3	0.999792	0.002096
564	15/20/16/18/14.3	0.999792	0.002096					0.99994	0.00578
565	15/20/16/18/15	2.00006	0.004193
566	15/20/17/16/13.3	2.00006	0.004193
567	15/20/17/16/14.3										1.00006	0.007937
568	15/20/17/17/12.3	0.999792	0.002096
569	15/20/17/17/14	0.999792	0.002096					0.99994	0.00578		2	0.015873
570	15/20/17/17/14.3	0.999792	0.002096					0.99994	0.00578		1.00006	0.007937
571	15/20/17/17/15.3	0.999792	0.002096
572	15/20/17/18/13										1.00006	0.007937
573	15/20/18/15/13.3	0.999792	0.002096
574	15/20/18/17/13	0.999792	0.002096					0.99994	0.00578
575	15/20/18/17/14	0.999792	0.002096					2.00005	0.011561		1.00006	0.007937
576	15/20/18/17/15	0.999792	0.002096
577	15/20/18/17/15.3				1	0.01
578	15/20/19/18/13	0.999792	0.002096
579	15/20/18/18/14	0.999792	0.002096
580	15/20/18/18/15.3							0.99994	0.00578
581	15/20/18/19/13				1	0.01
582	15/20/19/17/13	0.999792	0.002096
583	15/20/19/17/13.3	0.999792	0.002096
584	15/20/19/17/14.3	0.999792	0.002096
585	15/20/20/16/13	0.999792	0.002096
586	15/20/20/17/12	0.999792	0.002096
587	15/20/20/17/13	0.999792	0.002096
588	15/21/14/17/12	0.999792	0.002096
589	15/21/15/17/13	0.999792	0.002096
590	15/21/15/17/14							0.99994	0.00578
591	15/21/15/17.2/13.3							0.99994	0.00578
592	15/21/15/18/14.3				1	0.01
593	15/21/16/16/12	0.999792	0.002096
594	15/21/16/16/14	0.999792	0.002096
595	15/21/16/18/14.3							0.99994	0.00578
596	15/21/16/19/15										1.00006	0.007937
597	15/21/16/20/13				1	0.01
598	15/21/17/17/14	0.999792	0.002096								1.00006	0.007937
599	15/21/17/17/14.3	0.999792	0.002096
600	15/21/17/17/15	0.999792	0.002096
601	15/21/17/18/14	0.999792	0.002096		1	0.01
602	15/21/17/18.2/13.3	0.999792	0.002096
603	15/21/18/17/13.3				1	0.01
604	15/21/18/17/14							0.99994	0.00578		1.00006	0.007937
605	15/21/18/17/15				1	0.01
606	15/21/18/18/12	0.999792	0.002096		1	0.01
607	15/21/18/18/13	2.00006	0.004193
608	15/21/18/18/14										1.00006	0.007937
609	15/21/18/18/14.3							0.99994	0.00578
610	15/21/19/16/12.3	0.999792	0.002096
611	15/21/19/17/14	2.00006	0.004193
612	15/21/19/17.2/13										1.00006	0.007937
613	15/21/19/18/14.3	0.999792	0.002096
614	15/21/19/18/15	0.999792	0.002096
615	15/21/20/17/15										1.00006	0.007937
616	15/22/15/17/13	0.999792	0.002096
617	15/22/16/15/13										1.00006	0.007937
618	15/22/16/16/13.3	0.999792	0.002096
619	15/22/16/17/14	0.999792	0.002096
620	15/22/16/18/15				1	0.01
621	15/22/17/16/13.3	0.999792	0.002096
622	15/22/17/16/15				1	0.01
623	15/22/17/17/13.3										1.00006	0.007937
624	15/22/17/17/14	2.00006	0.004193								1.00006	0.007937
625	15/22/17/17/14.3	0.999792	0.002096
626	15/22/17/18/13	0.999792	0.002096
627	15/22/17/18/14										1.00006	0.007937
628	15/22/18/17/14	2.00006	0.004193
629	15/22/18/17/14.3				1	0.01
630	15/22/18/18/14	4.00012	0.008386
631	15/22/18/18/14.3										1.00006	0.007937
632	15/22/19/17/13	0.999792	0.002096
633	15/23/15/17.2/12.3				1	0.01
634	15/23/16/17/14	0.999792	0.002096		1	0.01					1.00006	0.007937
635	15/23/17/17/13	0.999792	0.002096
636	15/23/17/18/14										1.00006	0.007937
637	15/23/18/16.2/12.3	0.999792	0.002096
638	16/15/19/16/13.3							0.99994	0.00578
639	16/17/14/16/13.3							0.99994	0.00578
640	16/17/15/17/12	0.999792	0.002096
641	16/17/16/17/12							0.99994	0.00578
642	16/17/16/18/14										1.00006	0.007937
643	16/17/16/18/15	0.999792	0.002096
644	16/17/17/18/13	0.999792	0.002096
645	16/17/19/17/13.3				1	0.01
646	16/18/15/18/13	0.999792	0.002096
647	16/18/15/17/15.3							0.99994	0.00578
648	16/18/16/16/14	0.999792	0.002096
649	16/18/17/16/14	0.999792	0.002096
650	16/18/17/17/13	0.999792	0.002096
651	16/18/17/17/15	0.999792	0.002096
652	16/18/18/18/15	0.999792	0.002096
653	16/18/19/16/14	0.999792	0.002096
654	16/18/19/16/14.3	0.999792	0.002096
655	16/19/16/17/14	0.999792	0.002096
656	16/19/16/18/13.3	0.999792	0.002096
657	16/19/17/17/13										1.00006	0.007937
658	16/19/17/17/15	2.00006	0.004193
659	16/19/17/17/15.3	0.999792	0.002096
660	16/19/17/18/14.3							0.99994	0.00578
661	16/19/18/16/13	0.999792	0.002096
662	16/19/18/16.2/13.3							0.99994	0.00578
663	16/19/18/17/13							0.99994	0.00578
664	16/19/18/17/14							0.99994	0.00578		1.00006	0.007937
665	16/19/18/17.2/15	0.999792	0.002096
666	16/19/19/17/13.3				1	0.01
667	16/19/20/16/13	2.00006	0.004193
668	16/19/20/16/14	0.999792	0.002096
669	16/19/20/16/13.3	0.999792	0.002096
670	16/20/17/16/12.3	0.999792	0.002096
671	16/20/17/16/15	2.00006	0.004193
672	16/20/17/17/13.3				2	0.02
673	16/20/17/17.2/13	0.999792	0.002096
674	16/20/18/17/13							0.99994	0.00578
675	16/20/18/17/14.3							0.99994	0.00578
676	16/20/18/17/15	0.999792	0.002096
677	16/20/18/18/12.3	0.999792	0.002096
678	16/20/19/17/14	0.999792	0.002096
679	16/20/20/17/13	0.999792	0.002096
680	16/21/16/17.2/13.3							0.99994	0.00578
681	16/21/16/17/15										1.00006	0.007937
682	16/21/17/16/15.3										1.00006	0.007937
683	16/21/17/17/12.3										1.00006	0.007937
684	16/21/17/17/13	0.999792	0.002096
685	16/21/18/15/13	0.999792	0.002096
686	16/21/18/17/13.3										1.00006	0.007937
687	16/21/19/16.2/13	0.999792	0.002096
688	16/21/19/17/14	0.999792	0.002096
689	16/22/16/17/13	0.999792	0.002096
690	16/22/16/17/13.3										1.00006	0.007937
691	16/22/17/17/13	0.999792	0.002096
692	16/22/17/17/14										1.00006	0.007937
693	16/22/18/16/13.3							0.99994	0.00578
694	16/22/18/17/12	0.999792	0.002096
695	16/22/19/17/13	0.999792	0.002096
696	16/25/17/15/14.3	0.999792	0.002096
697	17/15/16/14.2/14										1.00006	0.007937
698	17/18/18/17/14	0.999792	0.002096
699	17/19/19/16/14.3	2.00006	0.004193
700	17/20/16/18/13.3	0.999792	0.002096
701	17/20/17/17/12	0.999792	0.002096
702	17/21/16/16.2/14.3										1.00006	0.007937
703	17/23/16/17/15	0.999792	0.002096
Haplotype diversity			0.9991			0.9971			0.9996			0.9994
