# Supplementary material for: Allele and Haplotype Diversity of 26 X-STR Loci in Four Nationality Populations from China
Source: PLoS One. 2013 Jun 21;8(6):e65570. doi: 10.1371/journal.pone.0065570 (PMC3689794; doi:10.1371/journal.pone.0065570)
Supplement: Table S5 — Haplotype of DXS6801-DXS6809-DXS6789-DXS6799. (XLS) [file pone.0065570.s006.xls]

## Sheet: Sheet1
Table S5 Haplotype of DXS6801/DXS6809/DXS6789/DXS6799
No.	Haplotype	Han (477 male)			Uigur (100 male)			Kazakh (173 male)			Mongol (126 male)
		Number	Freq.		Number	Freq.		Number	Freq.		Number	Freq.
1	8/34/16/11	0.999792	0.002096
2	9/31/22/11										1.00006	0.007937
3	10/29/20/11	0.999792	0.002096
4	10/31/14/11	0.999792	0.002096
5	10/31/15/11										2	0.015873
6	10/31/15/12	0.999792	0.002096
7	10/31/16/10							0.99994	0.00578
8	10/31/16/11	0.999792	0.002096		1	0.01					1.00006	0.007937
9	10/31/19/8										1.00006	0.007937
10	10/31/20/11							0.99994	0.00578
11	10/31/20/13	0.999792	0.002096
12	10/31/21/11	0.999792	0.002096
13	10/31/22/11										1.00006	0.007937
14	10/32/15/11				1	0.01
15	10/32/15/12										1.00006	0.007937
16	10/32/16/11	2.00006	0.004193		1	0.01					2	0.015873
17	10/32/20/11	4.00012	0.008386					0.99994	0.00578
18	10/32/21/11	2.00006	0.004193								1.00006	0.007937
19	10/32/22/11							0.99994	0.00578
20	10/33/15/12	0.999792	0.002096
21	10/33/15/13	0.999792	0.002096
22	10/33/16/10				1	0.01					1.00006	0.007937
23	10/33/16/11	2.99985	0.006289		1	0.01		0.99994	0.00578
24	10/33/16/12	0.999792	0.002096
25	10/33/16/13	0.999792	0.002096
26	10/33/20/9										1.00006	0.007937
27	10/33/20/10	2.99985	0.006289
28	10/33/20/11				1	0.01					1.00006	0.007937
29	10/33/20/12	0.999792	0.002096
30	10/33/21/11	0.999792	0.002096					2.00005	0.011561		1.00006	0.007937
31	10/33/21/13	0.999792	0.002096
32	10/33/22/11	0.999792	0.002096		1	0.01
33	10/33/22/12				1	0.01
34	10/34/14/10				1	0.01
35	10/34/15/11	2.99985	0.006289		1	0.01					1.00006	0.007937
36	10/34/15/12	0.999792	0.002096		1	0.01
37	10/34/16/11	6.00018	0.012579		1	0.01		2.99999	0.017341
38	10/34/16/13	0.999792	0.002096
39	10/34/20/9	2.00006	0.004193
40	10/34/20/11	2.99985	0.006289
41	10/34/20/12	0.999792	0.002096		1	0.01					1.00006	0.007937
42	10/34/20/13	0.999792	0.002096
43	10/34/21/10										1.00006	0.007937
44	10/34/21/11	0.999792	0.002096								1.00006	0.007937
45	10/34/22/11										1.00006	0.007937
46	10/35/15/12										1.00006	0.007937
47	10/35/15/13	0.999792	0.002096
48	10/35/16/10	0.999792	0.002096
49	10/35/16/12	0.999792	0.002096
50	10/35/17/12	2.00006	0.004193
51	10/35/20/10							0.99994	0.00578
52	10/35/20/12	0.999792	0.002096
53	10/35/21/11	2.00006	0.004193
54	10/35/22/11				1	0.01					1.00006	0.007937
55	10/35/22/12										1.00006	0.007937
56	10/36/16/11	0.999792	0.002096
57	10/36/20/10										1.00006	0.007937
58	10/36/20/12	0.999792	0.002096
59	10/36/21/10	0.999792	0.002096
60	10/36/21/11	2.00006	0.004193
61	10/38/20/11							0.99994	0.00578
62	11/27/19/14										1.00006	0.007937
63	11/29/16/11							0.99994	0.00578
64	11/29/16/13	0.999792	0.002096
65	11/29/20/12	0.999792	0.002096					0.99994	0.00578
66	11/29/20/13	0.999792	0.002096
67	11/29/21/11				1	0.01
68	11/30/15/11	2.00006	0.004193
69	11/30/16/11	2.99985	0.006289								1.00006	0.007937
70	11/30/16/12	2.99985	0.006289								1.00006	0.007937
71	11/30/17/11	2.00006	0.004193
72	11/30/19/11				1	0.01		0.99994	0.00578
73	11/30/19/12				1	0.01		0.99994	0.00578
74	11/30/20/11	0.999792	0.002096					0.99994	0.00578		1.00006	0.007937
75	11/30/21/11	2.00006	0.004193
76	11/30/22/11							0.99994	0.00578
77	11/31/15/10	4.00012	0.008386					0.99994	0.00578
78	11/31/15/11	7.99977	0.016771					2.00005	0.011561
79	11/31/16/10	0.999792	0.002096								1.00006	0.007937
80	11/31/16/11	7.99977	0.016771		1	0.01		0.99994	0.00578		1.00006	0.007937
81	11/31/16/12	4.00012	0.008386		2	0.02
82	11/31/16/13	2.00006	0.004193
83	11/31/17/11	0.999792	0.002096
84	11/31/19/10	0.999792	0.002096
85	11/31/19/11							0.99994	0.00578		3.00006	0.02381
86	11/31/20/10	0.999792	0.002096		2	0.02		2.00005	0.011561		2	0.015873
87	11/31/20/11	2.00006	0.004193		2	0.02		2.99999	0.017341
88	11/31/21/8							0.99994	0.00578
89	11/31/21/10	2.00006	0.004193		2	0.02
90	11/31/21/11	4.99991	0.010482		2	0.02		2.99999	0.017341
91	11/31/21/12	2.99985	0.006289					0.99994	0.00578		1.00006	0.007937
92	11/31/21/13	0.999792	0.002096
93	11/31/22/10	0.999792	0.002096
94	11/31/22/11	0.999792	0.002096					2.99999	0.017341
95	11/31/23/10	0.999792	0.002096
96	11/31/23/11							0.99994	0.00578
97	11/32/15/11	4.00012	0.008386		1	0.01					1.00006	0.007937
98	11/32/15/12	2.00006	0.004193
99	11/32/16/10	0.999792	0.002096					3.99993	0.023121		1.00006	0.007937
100	11/32/16/11	16	0.033543					0.99994	0.00578		1.00006	0.007937
101	11/32/16/12	2.99985	0.006289
102	11/32/17/13	0.999792	0.002096
103	11/32/19/10							0.99994	0.00578
104	11/32/20/10	2.00006	0.004193		1	0.01		2.00005	0.011561
105	11/32/20/11	9.00004	0.018868		1	0.01		3.99993	0.023121
106	11/32/20/12				3	0.03		0.99994	0.00578		2	0.015873
107	11/32/20/13	0.999792	0.002096
108	11/32/21/11	4.00012	0.008386					0.99994	0.00578		4	0.031746
109	11/32/21/12				1	0.01		2.00005	0.011561
110	11/32/21/13							0.99994	0.00578
111	11/32/22/11	2.00006	0.004193
112	11/32/22/12	2.00006	0.004193
113	11/32/23/10				1	0.01
114	11/33/15/8				1	0.01
115	11/33/15/10	4.99991	0.010482								2	0.015873
116	11/33/15/11	4.99991	0.010482					0.99994	0.00578		1.00006	0.007937
117	11/33/15/12				1	0.01		2.00005	0.011561
118	11/33/16/8	0.999792	0.002096
119	11/33/16/10	4.00012	0.008386								1.00006	0.007937
120	11/33/16/11	11.0001	0.023061		2	0.02		3.99993	0.023121		4	0.031746
121	11/33/16/12	4.00012	0.008386		1	0.01		0.99994	0.00578		1.00006	0.007937
122	11/33/16/13	0.999792	0.002096
123	11/33/17/10	0.999792	0.002096
124	11/33/17/11	4.00012	0.008386
125	11/33/17/12							0.99994	0.00578
126	11/33/18/12	0.999792	0.002096
127	11/33/19/11	2.00006	0.004193		2	0.02		0.99994	0.00578		2	0.015873
128	11/33/19/12							0.99994	0.00578		1.00006	0.007937
129	11/33/19/13										1.00006	0.007937
130	11/33/20/8							0.99994	0.00578
131	11/33/20/9										1.00006	0.007937
132	11/33/20/10	2.00006	0.004193		1	0.01		0.99994	0.00578		1.00006	0.007937
133	11/33/20/11	11.9999	0.025157					2.00005	0.011561		7.99999	0.063492
134	11/33/20/12	2.99985	0.006289		1	0.01		3.99993	0.023121		1.00006	0.007937
135	11/33/20/13				1	0.01					1.00006	0.007937
136	11/33/21/10	0.999792	0.002096					2.00005	0.011561		1.00006	0.007937
137	11/33/21/11	2.00006	0.004193		6	0.06		8.99998	0.052023		3.00006	0.02381
138	11/33/21/12	0.999792	0.002096
139	11/33/21/13	0.999792	0.002096		2	0.02
140	11/33/22/8							0.99994	0.00578
141	11/33/22/11	2.00006	0.004193		1	0.01		2.00005	0.011561
142	11/33/22/12	0.999792	0.002096					0.99994	0.00578
143	11/33/23/10										1.00006	0.007937
144	11/33/23/11							2.00005	0.011561
145	11/34/14/10							0.99994	0.00578
146	11/34/15/11	4.99991	0.010482					3.99993	0.023121		2	0.015873
147	11/34/16/8	0.999792	0.002096
148	11/34/16/10							0.99994	0.00578
149	11/34/16/11	20.0001	0.041929		2	0.02					3.00006	0.02381
150	11/34/16/12	6.99998	0.014675
151	11/34/16/13	0.999792	0.002096
152	11/34/16/14				1	0.01
153	11/34/17/11	2.99985	0.006289		1	0.01
154	11/34/19/10							0.99994	0.00578
155	11/34/19/11	0.999792	0.002096					0.99994	0.00578		1.00006	0.007937
156	11/34/20/9	0.999792	0.002096
157	11/34/20/10	2.00006	0.004193					0.99994	0.00578		1.00006	0.007937
158	11/34/20/11	4.00012	0.008386		1	0.01		0.99994	0.00578		2	0.015873
159	11/34/20/12	2.00006	0.004193					0.99994	0.00578
160	11/34/20/13	0.999792	0.002096
161	11/34/21/9										1.00006	0.007937
162	11/34/21/10	2.00006	0.004193					2.00005	0.011561
163	11/34/21/11	9.00004	0.018868		1	0.01		2.00005	0.011561		1.00006	0.007937
164	11/34/21/12	0.999792	0.002096		1	0.01		0.99994	0.00578
165	11/34/21/13	0.999792	0.002096
166	11/34/22/11	2.99985	0.006289					0.99994	0.00578		1.00006	0.007937
167	11/34/22/12							0.99994	0.00578
168	11/34/23/10	0.999792	0.002096
169	11/34/23/11				2	0.02		3.99993	0.023121
170	11/34/23/13							0.99994	0.00578
171	11/35/14/10	0.999792	0.002096
172	11/35/15/10	0.999792	0.002096					0.99994	0.00578
173	11/35/15/11	2.99985	0.006289					0.99994	0.00578
174	11/35/15/12	0.999792	0.002096
175	11/35/15/13	0.999792	0.002096
176	11/35/16/10	2.00006	0.004193
177	11/35/16/11	9.00004	0.018868					2.99999	0.017341		4	0.031746
178	11/35/16/12	0.999792	0.002096					0.99994	0.00578
179	11/35/17/11	4.00012	0.008386
180	11/35/19/11	0.999792	0.002096		1	0.01
181	11/35/20/9										1.00006	0.007937
182	11/35/20/10							0.99994	0.00578		1.00006	0.007937
183	11/35/20/11	4.00012	0.008386		2	0.02		2.00005	0.011561		2	0.015873
184	11/35/21/11	4.00012	0.008386
185	11/35/21/13	0.999792	0.002096
186	11/35/22/9							0.99994	0.00578
187	11/35/22/13							0.99994	0.00578
188	11/36/15/11	2.99985	0.006289		1	0.01
189	11/36/15/12	0.999792	0.002096
190	11/36/16/10	2.99985	0.006289
191	11/36/16/11	4.00012	0.008386
192	11/36/16/12	2.00006	0.004193
193	11/36/17/11	0.999792	0.002096
194	11/36/19/11										1.00006	0.007937
195	11/36/20/10	0.999792	0.002096
196	11/36/20/12	0.999792	0.002096
197	11/36/21/9	0.999792	0.002096
198	11/36/21/10	0.999792	0.002096
199	11/36/21/11							0.99994	0.00578
200	11/36/22/10							0.99994	0.00578
201	11/37/15/11	0.999792	0.002096
202	11/37/21/11	0.999792	0.002096
203	12/28/21/11				1	0.01
204	12/29/16/11										1.00006	0.007937
205	12/29/16/12										1.00006	0.007937
206	12/29/20/13							0.99994	0.00578
207	12/30/15/11	0.999792	0.002096
208	12/30/16/11				1	0.01		0.99994	0.00578
209	12/30/19/11				3	0.03
210	12/30/20/11	2.00006	0.004193
211	12/30/23/12				2	0.02
212	12/31/15/11	2.00006	0.004193		1	0.01
213	12/31/15/12	0.999792	0.002096
214	12/31/16/11	2.00006	0.004193		1	0.01
215	12/31/17/11										1.00006	0.007937
216	12/31/20/8							0.99994	0.00578
217	12/31/20/10	0.999792	0.002096
218	12/31/20/11				3	0.03		5.00005	0.028902		1.00006	0.007937
219	12/31/20/12	0.999792	0.002096		1	0.01		0.99994	0.00578
220	12/31/21/9										2	0.015873
221	12/31/21/11	2.00006	0.004193					0.99994	0.00578
222	12/31/22/11	0.999792	0.002096
223	12/31/22/12	0.999792	0.002096					0.99994	0.00578
224	12/32/15/10	0.999792	0.002096
225	12/32/15/11	0.999792	0.002096
226	12/32/15/12	2.00006	0.004193
227	12/32/16/11	6.00018	0.012579					0.99994	0.00578		2	0.015873
228	12/32/16/12	0.999792	0.002096
229	12/32/16/13							0.99994	0.00578
230	12/32/19/12							0.99994	0.00578
231	12/32/20/11				2	0.02
232	12/32/20/12				1	0.01
233	12/32/21/9	0.999792	0.002096
234	12/32/21/10	2.00006	0.004193					0.99994	0.00578
235	12/32/21/11	0.999792	0.002096								1.00006	0.007937
236	12/32/21/12	0.999792	0.002096
237	12/32/22/10							2.00005	0.011561
238	12/32/22/12							0.99994	0.00578
239	12/33/15/10	0.999792	0.002096
240	12/33/15/11	2.99985	0.006289
241	12/33/16/9	0.999792	0.002096
242	12/33/16/10	0.999792	0.002096
243	12/33/16/11	2.99985	0.006289								1.00006	0.007937
244	12/33/16/12	0.999792	0.002096
245	12/33/16/13	0.999792	0.002096
246	12/33/17/12	2.99985	0.006289
247	12/33/20/10	2.99985	0.006289					2.00005	0.011561		2	0.015873
248	12/33/20/11	2.99985	0.006289								1.00006	0.007937
249	12/33/20/13										1.00006	0.007937
250	12/33/21/8										2	0.015873
251	12/33/21/11				1	0.01		2.00005	0.011561		1.00006	0.007937
252	12/33/21/12							2.99999	0.017341
253	12/33/22/11	0.999792	0.002096
254	12/33/22/12	0.999792	0.002096
255	12/33/22/13				1	0.01
256	12/33/23/11				1	0.01
257	12/34/15/11	4.00012	0.008386					0.99994	0.00578
258	12/34/16/10				2	0.02
259	12/34/16/11	4.99991	0.010482		1	0.01
260	12/34/16/12	0.999792	0.002096								1.00006	0.007937
261	12/34/16/14	0.999792	0.002096		1	0.01
262	12/34/19/11							0.99994	0.00578
263	12/34/20/10	0.999792	0.002096
264	12/34/20/11	2.99985	0.006289		1	0.01		0.99994	0.00578
265	12/34/20/12							0.99994	0.00578
266	12/34/20/13										1.00006	0.007937
267	12/34/21/9	0.999792	0.002096
268	12/34/21/11	2.99985	0.006289					2.00005	0.011561
269	12/34/21/12	0.999792	0.002096					0.99994	0.00578
270	12/34/22/9							0.99994	0.00578
271	12/35/15/10	0.999792	0.002096
272	12/35/15/11	2.99985	0.006289
273	12/35/16/12	0.999792	0.002096
274	12/35/16/13	0.999792	0.002096
275	12/35/20/12							0.99994	0.00578
276	12/35/21/10	0.999792	0.002096								1.00006	0.007937
277	12/35/21/11	2.99985	0.006289
278	12/35/22/11										1.00006	0.007937
279	12/36/15/11	2.99985	0.006289
280	12/36/16/11	2.00006	0.004193
281	12/36/20/11	0.999792	0.002096
282	12/36/21/11										2	0.015873
283	12/37/16/12	0.999792	0.002096
284	12/37/20/11	0.999792	0.002096
285	12/37/22/11							2.00005	0.011561
286	13/29/20/11	0.999792	0.002096
287	13/30/15/10	0.999792	0.002096
288	13/30/15/11	0.999792	0.002096		1	0.01
289	13/30/20/11	0.999792	0.002096
290	13/31/20/10							0.99994	0.00578
291	13/31/16/10							0.99994	0.00578
292	13/31/16/11	0.999792	0.002096					0.99994	0.00578
293	13/31/21/11	0.999792	0.002096
294	13/31/21/12										1.00006	0.007937
295	13/32/16/11	0.999792	0.002096					0.99994	0.00578		1.00006	0.007937
296	13/32/16/12	0.999792	0.002096
297	13/32/21/11
298	13/32/22/12	0.999792	0.002096
299	13/33/14/11	0.999792	0.002096
300	13/33/15/10										1.00006	0.007937
301	13/33/15/11	0.999792	0.002096					0.99994	0.00578
302	13/33/15/13							0.99994	0.00578
303	13/33/17/11	0.999792	0.002096
304	13/33/20/10	0.999792	0.002096
305	13/33/20/11	2.00006	0.004193		2	0.02
306	13/33/20/12				2	0.02
307	13/33/21/10							0.99994	0.00578
308	13/33/21/11				1	0.01
309	13/33/21/12	0.999792	0.002096
310	13/34/15/11										1.00006	0.007937
311	13/34/15/12	0.999792	0.002096
312	13/34/15/13	0.999792	0.002096
313	13/34/16/11	0.999792	0.002096
314	13/34/16/12	0.999792	0.002096
315	13/34/20/10	0.999792	0.002096
316	13/34/20/11							2.00005	0.011561
317	13/34/21/11	2.99985	0.006289
318	13/34/21/12	0.999792	0.002096
319	13/34/22/11	0.999792	0.002096
320	13/34/21/12										1.00006	0.007937
321	13/35/16/10										1.00006	0.007937
322	13/35/16/11	0.999792	0.002096
323	13/35/16/12										1.00006	0.007937
324	13/35/20/11	0.999792	0.002096
325	13/35/20/12							0.99994	0.00578
326	13/35/21/10							0.99994	0.00578
327	13/35/22/11	2.00006	0.004193
328	13/36/20/11	0.999792	0.002096
329	13/37/21/10	0.999792	0.002096
330	14/32/21/11	0.999792	0.002096
331	14/33/16/11	0.999792	0.002096
332	14/34/20/13										1.00006	0.007937
333	14/35/16/11	0.999792	0.002096
334	14/39/14/11				1	0.01
335	15/33/21/13				1	0.01
Haplotype diversity			0.99219			0.992101			0.992082			0.991371
