# Supplementary material for: Allele and Haplotype Diversity of 26 X-STR Loci in Four Nationality Populations from China
Source: PLoS One. 2013 Jun 21;8(6):e65570. doi: 10.1371/journal.pone.0065570 (PMC3689794; doi:10.1371/journal.pone.0065570)
Supplement: Table S6 — Haplotype of DXS7424-DXS101-DXS7133. (XLS) [file pone.0065570.s007.xls]

## Sheet: Sheet1
Table S6 Haplotype of DXS7424/DXS101/DXS7133
		Han (477 male)			Uigur (100 male)			Kazakh (173 male)			Mongol (126 male)
No.	Haplotype	Number	Freq.		Number	Freq.		Number	Freq.		Number	Freq.
1	11/22/9							1.00001	0.00578039
2	11/22/10							1.00001	0.00578039
3	11/24/10	0.999792	0.002096
4	11/26/9	0.999792	0.002096								1.00006	0.007937
5	11/26/11	0.999792	0.002096
6	11/27/9							1.00001	0.00578039
7	12/24/9	0.999792	0.002096
8	12/26/9	0.999792	0.002096					1.00001	0.00578039
9	12/28/9							1.00001	0.00578039
10	12/28/10				1	0.01
11	12/28/11				1	0.01
12	13/17/9							1.00001	0.00578039
13	13/21/9				1	0.01
14	13/22/9										1.00006	0.007937
15	13/22/11	0.999792	0.002096
16	13/23/9	0.999792	0.002096								1.00006	0.007937
17	13/23/10	0.999792	0.002096		2	0.02
18	13/24/9	0.999792	0.002096					1.00001	0.00578039
19	13/24/10	2.00006	0.004193					4.00003	0.0231216		1.00006	0.007937
20	13/24/11				1	0.01		1.00001	0.00578039
21	13/25/9	0.999792	0.002096					1.00001	0.00578039
22	13/25/10							1.00001	0.00578039
23	13/26/9							4.00003	0.0231216		3.00006	0.02381
24	13/26/10										1.00006	0.007937
25	13/26/11				1	0.01
26	13/27/11							1.00001	0.00578039
27	13/28/9							1.00001	0.00578039
28	14/18/9							1.00001	0.00578039
29	14/19/9	0.999792	0.002096					1	0.00578035
30	14/22/9	2.00006	0.004193		1	0.01		3.00002	0.0173412		1.00006	0.007937
31	14/22/11				1	0.01
32	14/23/9	6.99998	0.014675		1	0.01					1.00006	0.007937
33	14/23/10										1.00006	0.007937
34	14/23/11							1.00001	0.00578039		1.00006	0.007937
35	14/24/9	13.0002	0.027254					4.00003	0.0231216		3.00006	0.02381
36	14/24/10	2.99985	0.006289					3.00002	0.0173412		3.00006	0.02381
37	14/24/11	2.00006	0.004193					1.00001	0.00578039
38	14/25/9	11.9999	0.025157		3	0.03		1.00001	0.00578039		2	0.015873
39	14/25/10	0.999792	0.002096					1.00001	0.00578039		1.00006	0.007937
40	14/26/9	9.99983	0.020964		2	0.02					3.00006	0.02381
41	14/26/10	2.00006	0.004193		1	0.01					2	0.015873
42	14/26/11										1.00006	0.007937
43	14/27/9	2.00006	0.004193					1.00001	0.00578039
44	14/27/10	0.999792	0.002096
45	14/27/11							2.00002	0.0115608
46	14/28/9	0.999792	0.002096
47	14/28/11	0.999792	0.002096
48	14/29/9	0.999792	0.002096
49	14/29/11							2.00002	0.0115608
50	14/29/12				1	0.01
51	14/30/9	0.999792	0.002096								1.00006	0.007937
52	15/17/9							2.00002	0.0115608
53	15/20/9							1.00001	0.00578039		1.00006	0.007937
54	15/20/10										1.00006	0.007937
55	15/19/9	0.999792	0.002096
56	15/21/9	6.00018	0.012579								1.00006	0.007937
57	15/22/9	6.99998	0.014675		1	0.01					1.00006	0.007937
58	15/22/10	2.00006	0.004193								1.00006	0.007937
59	15/23/9	16	0.033543		2	0.02		2.00002	0.0115608		4	0.031746
60	15/23/10	4.00012	0.008386
61	15/23/11	0.999792	0.002096					1.00001	0.00578039
62	15/24/6							1.00001	0.00578039		1.00006	0.007937
63	15/24/9	34.9999	0.073375		6	0.06		7.00006	0.0404628		4	0.031746
64	15/24/10	6.00018	0.012579		2	0.02		1.00001	0.00578039		3.00006	0.02381
65	15/24/11	0.999792	0.002096		1	0.01		1.00001	0.00578039		3.00006	0.02381
66	15/25/9	18.0001	0.037736		5	0.05		2.00002	0.0115608		5.99999	0.047619
67	15/25/10	6.00018	0.012579		1	0.01					3.00006	0.02381
68	15/25/11	2.99985	0.006289		3	0.03		3.00002	0.0173412		1.00006	0.007937
69	15/25/12	0.999792	0.002096
70	15/26/9	18.9999	0.039832		8	0.08		6.00005	0.0346824		3.00006	0.02381
71	15/26/10	2.00006	0.004193								2	0.015873
72	15/26/11	0.999792	0.002096					3.00002	0.0173412
73	15/27/9	20.9999	0.044025		3	0.03		4.00003	0.0231216		1.00006	0.007937
74	15/27/10	0.999792	0.002096								1.00006	0.007937
75	15/27/11	4.00012	0.008386		2	0.02
76	15/27/12	0.999792	0.002096
77	15/28/9	4.99991	0.010482		3	0.03					2	0.015873
78	15/28/10	2.00006	0.004193
79	15/31/9							1.00001	0.00578039
80	15/29/9	2.00006	0.004193
81	15/29/10	0.999792	0.002096
82	16/19/9	2.00006	0.004193		1	0.01
83	16/19/11				2	0.02		3.00002	0.0173412
84	16/21/9				1	0.01		1.00001	0.00578039
85	16/22/9	22.0002	0.046122		1	0.01		1.00001	0.00578039		1.00006	0.007937
86	16/22/10	0.999792	0.002096		1	0.01					1.00006	0.007937
87	16/22/11				1	0.01
88	16/23/9	9.00004	0.018868					6.00005	0.0346824		1.00006	0.007937
89	16/23/10	2.00006	0.004193		1	0.01		1.00001	0.00578039		5.00006	0.039683
90	16/23/11				2	0.02		1.00001	0.00578039		1.00006	0.007937
91	16/24/9	46.9998	0.098532		2	0.02		12.9999	0.0751441		7.99999	0.063492
92	16/24/10	6.99998	0.014675		1	0.01		3.00002	0.0173412		1.00006	0.007937
93	16/24/11	0.999792	0.002096		1	0.01		2.00002	0.0115608
94	16/24/12							3.00002	0.0173412
95	16/25/9	36.9999	0.077568		3	0.03		10.9999	0.0635833		11.0001	0.087302
96	16/25/10	9.00004	0.018868		2	0.02		1.00001	0.00578039		4	0.031746
97	16/25/11	2.00006	0.004193		2	0.02		2.00002	0.0115608
98	16/26/9	22.0002	0.046122		5	0.05		6.00005	0.0346824		4	0.031746
99	16/26/10	2.99985	0.006289								2	0.015873
100	16/26/11	0.999792	0.002096					6.00005	0.0346824		1.00006	0.007937
101	16/27/9	6.00018	0.012579		2	0.02		4.00003	0.0231216		3.00006	0.02381
102	16/27/10	4.99991	0.010482					1.00001	0.00578039
103	16/27/11	0.999792	0.002096		1	0.01
104	16/28/9	2.99985	0.006289					3.00002	0.0173412
105	16/28/10	2.00006	0.004193					1.00001	0.00578039		1.00006	0.007937
106	16/29/9	2.99985	0.006289		2	0.02		1.00001	0.00578039
107	16/29/10							1.00001	0.00578039
108	16/30/10							1.00001	0.00578039
109	17/18/9							2.00002	0.0115608		1.00006	0.007937
110	17/20/9										1.00006	0.007937
111	17/20/10							1.00001	0.00578039
112	17/22/9	0.999792	0.002096		1	0.01		2.00002	0.0115608
113	17/22/10				1	0.01
114	17/22/12				1	0.01
115	17/23/9	2.00006	0.004193								1.00006	0.007937
116	17/23/10	0.999792	0.002096					3.00002	0.0173412
117	17/23/12				1	0.01
118	17/24/9	6.99998	0.014675		1	0.01		1.00001	0.00578039		2	0.015873
119	17/24/10	2.00006	0.004193					1.00001	0.00578039
120	17/24/11	0.999792	0.002096					1.00001	0.00578039		1.00006	0.007937
121	17/24/12							1.00001	0.00578039
122	17/25/9	6.99998	0.014675		1	0.01
123	17/25/10	0.999792	0.002096					3.00002	0.0173412
124	17/25/11	0.999792	0.002096					1.00001	0.00578039
125	17/25/12							1.00001	0.00578039
126	17/26/9	2.99985	0.006289					1.00001	0.00578039		5.99999	0.047619
127	17/26/11	2.00006	0.004193		2	0.02		3.00002	0.0173412
128	17/27/9	2.99985	0.006289
129	17/27/10				1	0.01		3.00002	0.0173412
130	17/28/9	4.99991	0.010482		2	0.02
131	17/28/10				1	0.01
132	17/33/12				1	0.01
133	18/20/9	0.999792	0.002096
134	18/23/9	0.999792	0.002096
135	18/24/9	4.00012	0.008386
136	18/24/10	0.999792	0.002096
137	18/24/11										1.00006	0.007937
138	18/25/9	2.00006	0.004193
139	18/26/9	2.99985	0.006289
140	18/27/9	0.999792	0.002096
141	18/27/11							1.00001	0.00578039		1.00006	0.007937
142	18/28/11										1.00006	0.007937
143	19/26/9	0.999792	0.002096
144	20/24/10				1	0.01
145	20/25/9	0.999792	0.002096
146	21/24/11	2.00006	0.004193
147	21/25/10	0.999792	0.002096		1	0.01
Haplotype diversity			0.965073			0.981701			0.980496			0.977387
