# Supplementary material for: Allele and Haplotype Diversity of 26 X-STR Loci in Four Nationality Populations from China
Source: PLoS One. 2013 Jun 21;8(6):e65570. doi: 10.1371/journal.pone.0065570 (PMC3689794; doi:10.1371/journal.pone.0065570)
Supplement: Table S7 — Haplotype of DXS6804-GATA172D05. (XLS) [file pone.0065570.s008.xls]

## Sheet: Sheet1
Table S7 Haplotype of DXS6804/GATA172D05
No.	Haplotype	Han (477 male)			Uigur 100 male			Kazakh (173 male)			Mongol (126 male)
		Number	Freq.		Number	Freq.		Number	Freq.		Number	Freq.
1	8/8							1.00003	0.00578053
2	8/9	2.00006	0.004193
3	9/12										1.00006	0.007937
4	10/10							1.00003	0.00578053
5	11/6	2.99985	0.006289		4	0.04		2.00006	0.0115611		1.00006	0.007937
6	11/7	4.99991	0.010482
7	11/8	34.9999	0.073375		1	0.01		2.99992	0.0173406		5.99999	0.047619
8	11/9	6.99998	0.014675					2.99992	0.0173406
9	11/10	23	0.048218		6	0.06		21	0.121387		20	0.15873
10	11/11	20.0001	0.041929		3	0.03		8.99994	0.0520228		7.00006	0.055556
11	11/12	6.99998	0.014675		4	0.04		3.99995	0.0231211		1.00006	0.007937
12	12/6	4.99991	0.010482					4.99998	0.0289016		1.00006	0.007937
13	12/8	14	0.02935		4	0.04		8.99994	0.0520228		1.00006	0.007937
14	12/9	9.99983	0.020964		4	0.04		1.00003	0.00578053		3.00006	0.02381
15	12/10	27.9999	0.0587		4	0.04		12	0.0693643		5.99999	0.047619
16	12/11	13.0002	0.027254		1	0.01		3.99995	0.0231211		2	0.015873
17	12/12	0.999792	0.002096					2.00006	0.0115611		2	0.015873
18	13/6	6.00018	0.012579		4	0.04		13.0001	0.0751449		4	0.031746
19	13/7	0.999792	0.002096		1	0.01
20	13/8	29.0002	0.060797		3	0.03		8.00008	0.0462432		4	0.031746
21	13/9	22.0002	0.046122		4	0.04		1.00003	0.00578053		1.00006	0.007937
22	13/10	69	0.144654		22	0.22		22	0.127168		15	0.119048
23	13/11	36.9999	0.077568		11	0.11		12	0.0693642		14	0.111111
24	13/12	9.00004	0.018868		3	0.03		4.99998	0.0289016		1.00006	0.007937
25	14/6	4.00012	0.008386		4	0.04		2.99992	0.0173406
26	14/7	0.999792	0.002096		1	0.01					2	0.015873
27	14/8	25.9998	0.054507		4	0.04		3.99995	0.0231211		4	0.031746
28	14/9	16.9998	0.035639					2.99992	0.0173406		1.00006	0.007937
29	14/10	31.0002	0.06499					11	0.0635838		7.00006	0.055556
30	14/11	20.9999	0.044025		6	0.06		2.99992	0.0173406		3.00006	0.02381
31	14/12	2.99985	0.006289					2.00006	0.0115611		2	0.015873
32	15/6										1.00006	0.007937
33	15/8	11.0001	0.023061		2	0.02					1.00006	0.007937
34	15/9	0.999792	0.002096					2.00006	0.0115611		1.00006	0.007937
35	15/10	6.99998	0.014675		2	0.02		3.99995	0.0231211		7.99999	0.063492
36	15/11	6.99998	0.014675		1	0.01		1.00003	0.00578053		4	0.031746
37	15/12	0.999792	0.002096		1	0.01		1.00003	0.00578053		1.00006	0.007937
38	16/10							1.00003	0.00578053		1.00006	0.007937
39	16/11	0.999792	0.002096
Haplotype diversity			0.941656			0.923901			0.9419			0.934556
