# Supplementary material for: Allele and Haplotype Diversity of 26 X-STR Loci in Four Nationality Populations from China
Source: PLoS One. 2013 Jun 21;8(6):e65570. doi: 10.1371/journal.pone.0065570 (PMC3689794; doi:10.1371/journal.pone.0065570)
Supplement: Table S8 — Haplotype of DXS8377-DXS7423. (XLS) [file pone.0065570.s009.xls]

## Sheet: Sheet1
Table S8 Haplotype of DXS8377/DXS7423
No.	Haplotype	Han (477 Male)			Uigur (100 male)			Kazakh (173 male)			Mongol (126 male)
		Number	Freq		Number	Freq		Number	Freq		Number	Freq
1	40/13							1.00003	0.00578053
2	40/15							1.00003	0.00578053
3	41/14	0.999792	0.002096					1.00003	0.00578053
4	41/15	0.999792	0.002096
5	41/16							1.00003	0.00578053
6	42/14							1.00003	0.00578053
7	42/15				1	0.01		1.00003	0.00578053		1.00006	0.007937
8	43/14	2.00006	0.004193		2	0.02		2	0.0115607		1.00006	0.007937
9	43/15	6.00018	0.012579		2	0.02		2.00006	0.0115611		2	0.015873
10	43/16				1	0.01		2.00006	0.0115611
11	44/13	0.999792	0.002096
12	44/14	2.99985	0.006289					2.99992	0.0173406		1.00006	0.007937
13	44/15	4.00012	0.008386		4	0.04		4	0.0231214		5.99999	0.047619
14	44/16				1	0.01		1.00003	0.00578053
15	45/13							1.00003	0.00578053		1.00006	0.007937
16	45/14	6.00018	0.012579		2	0.02		4.99998	0.0289016		1.00006	0.007937
17	45/15	16	0.033543		6	0.06		8	0.0462428		9.00005	0.071429
18	45/16	0.999792	0.002096		1	0.01		2.99992	0.0173406
19	46/13							1.00003	0.00578053
20	46/14	20.9999	0.044025		8	0.08		4.99998	0.0289016		1.00006	0.007937
21	46/15	38.0002	0.079665		2	0.02		8.00008	0.0462432		14	0.111111
22	46/16										1.00006	0.007937
23	46/17				1	0.01
24	47/13							1.00003	0.00578053		1.00006	0.007937
25	47/14	16	0.033543		5	0.05		6.00002	0.0346822		7.99999	0.063492
26	47/15	38.0002	0.079665		3	0.03		7.00005	0.0404627		5.99999	0.047619
27	47/16	4.99991	0.010482		1	0.01		3.99995	0.0231211		1.00006	0.007937
28	48/14	30	0.062893		5	0.05		4.99998	0.0289016		3.00006	0.02381
29	48/15	34.9999	0.073375		7	0.07		19.0001	0.109827		4	0.031746
30	48/16	2.00006	0.004193					2.00006	0.0115611
31	49/13							1.00003	0.00578053
32	49/14	27.9999	0.0587		3	0.03		4.99998	0.0289016		3.00006	0.02381
33	49/15	27.9999	0.0587		8	0.08		12	0.0693643		9.00005	0.071429
34	49/16	0.999792	0.002096					2.99992	0.0173406		3.00006	0.02381
35	49/17							1.00003	0.00578053
36	50/14	15.0002	0.031447		2	0.02		2.99992	0.0173406		3.00006	0.02381
37	50/15	36.9999	0.077568		6	0.06		8.00008	0.0462432		7.99999	0.063492
38	50/16	4.00012	0.008386								1.00006	0.007937
39	50/17							1.00003	0.00578053
40	51/14	20.0001	0.041929		6	0.06		4.99998	0.0289016		2	0.015873
41	51/15	32.9998	0.069182		7	0.07		12	0.0693643		9.99999	0.079365
42	51/16	0.999792	0.002096		2	0.02		2.00006	0.0115611		2	0.015873
43	51/17							1.00003	0.00578053		1.00006	0.007937
44	52/14	16	0.033543		1	0.01					1.00006	0.007937
45	52/15	9.00004	0.018868		1	0.01		4.99998	0.0289016		11.0001	0.087302
46	52/16	0.999792	0.002096								2	0.015873
47	53/13	0.999792	0.002096		1	0.01
48	53/14	6.00018	0.012579		1	0.01		2.99992	0.0173406		1.00006	0.007937
49	53/15	11.0001	0.023061		2	0.02		4.99998	0.0289016		2	0.015873
50	53/16	0.999792	0.002096		1	0.01			0		1.00006	0.007937
51	54/14	4.99991	0.010482					2.00006	0.0115611
52	54/15	14	0.02935		4	0.04		4.99998	0.0289016		4	0.031746
53	54/16	2.00006	0.004193		1	0.01
54	55/13							1.00003	0.00578053
55	55/14	4.00012	0.008386
56	55/15	4.00012	0.008386					2.00006	0.0115611		1.00006	0.007937
57	55/16				2	0.02		1.00003	0.00578053
58	56/14	0.999792	0.002096
59	56/15	2.00006	0.004193
60	57/14	0.999792	0.002096
61	58/14	0.999792	0.002096
62	58/15	0.999792	0.002096
63	59/14	4.00012	0.008386
Haplotype diversity			0.951351			0.962301			0.9641			0.952444
